# Supplementary material for: Development and Validation of a Set of Instruments to Measure Food Environments
Source: Int J Environ Res Public Health. 2022 Oct 24;19(21):13806. doi: 10.3390/ijerph192113806 (PMC9653673; doi:10.3390/ijerph192113806)
Supplement: Supplementary file 1 [file ijerph-19-13806-s001.zip]

Archive with 1 entries (1 files):
- ijerph-1888641-supplementary.pdf
